# Supplementary material for: Genome-Scale Identification Method Applied to Find Cryptic Aminoglycoside Resistance Genes in Pseudomonas aeruginosa
Source: PLoS One. 2009 Nov 11;4(11):e6576. doi: 10.1371/journal.pone.0006576 (PMC2771283; doi:10.1371/journal.pone.0006576)
Supplement: Table S1 — Extensive table of regions identified in each selection. Start and stop codons of regions are mentioned along with annotation of ORFs found within those regions. (0.05 MB XLS) [file pone.0006576.s001.xls]

## Sheet: Table S1
Regions Enriched within Each Selection															Genes Found During Each Antibiotic Selection
Amikacin 8 mg/ml			Amikacin 16 mg/ml			Gentamicin 8 mg/ml			Gentamicin 16 mg/ml			Tobramycin 2 mg/ml			Amikacin 16 mg/ml	Function			Amikacin 8 mg/ml	Function			Gentamicin 16 mg/ml	Function			Gentamicin 8 mg/ml	Function			Tobramycin 2 mg/ml selection	Function
Start bp	Stop bp		Start bp	Stop bp		Start bp	Stop bp		Start bp	Stop bp		Start bp	Stop bp		PA0013	hypothetical protein			PA0040	hypothetical protein			PA0040	hypothetical protein			PA0040	hypothetical protein			PA0041	probable hemagglutinin
42625	45750		15625	16000		42500	54250		42500	54000		46875	49000		PA0038	hypothetical protein			PA0041	probable hemagglutinin			PA0041	probable hemagglutinin			PA0041	probable hemagglutinin			PA0084	hypothetical protein
46625	54000		40375	40875		65875	66500		66000	66500		49625	50125		PA0039	hypothetical protein			PA0041	probable hemagglutinin			PA0051	probable glutamine amidotransferase			PA0051	probable glutamine amidotransferase			PA0159	probable transcriptional regulator
65875	66500		42625	51625		283375	284125		189250	189750		51125	53375		PA0040	hypothetical protein			PA0051	probable glutamine amidotransferase			PA0165	hypothetical protein			PA0251	hypothetical protein			PA0160	hypothetical protein
294750	296500		70250	70500		294625	296625		294750	296500		101875	102500		PA0041	probable hemagglutinin			PA0262	hypothetical protein			PA0262	hypothetical protein			PA0252	hypothetical protein			PA0161	hypothetical protein
342500	343000		184000	184750		297375	298125		495250	497125		182875	184375		PA0055	hypothetical protein			potH	polyamine transport protein PotH			PA0441	dihydropyrimidinase			PA0262	hypothetical protein			PA0257	hypothetical protein
447750	448625		288125	288750		495375	497000		627250	629000		288125	289000		PA0160	hypothetical protein			PA0406	hypothetical protein			PA0442	hypothetical protein			hcpC	secreted protein Hcp			potH	polyamine transport protein PotH
603750	606000		340750	343875		557875	558250		785500	789250		342625	343000		PA0161	hypothetical protein			gshB	glutathione synthetase			PA0443	probable transporter			PA0441	dihydropyrimidinase			PA0406	hypothetical protein
643250	644625		423125	423625		785375	796125		792250	792750		447875	448500		PA0162	probable porin			metK	methionine adenosyltransferase			PA0572	hypothetical protein			PA0442	hypothetical protein			gshB	glutathione synthetase
654250	655250		603875	605875		900875	901625		794250	795625		495375	497125		PA0257	hypothetical protein			PA0547	probable transcriptional regulator			PA0573	hypothetical protein			PA0443	probable transporter			PA0441	dihydropyrimidinase
668000	668500		634625	635125		1045250	1046750		824875	825375		627125	628625		potF3	polyamine transport protein			PA0585	hypothetical protein			PA0574	hypothetical protein			PA0498	hypothetical protein			PA0442	hypothetical protein
785375	795250		785500	798375		1060875	1064375		1060875	1063125		785500	788250		potG	polyamine transport protein PotG			PA0586	hypothetical protein			PA0717	hypothetical protein of bacteriophage Pf1			PA0728	probable bacteriophage integrase			PA0443	probable transporter
901000	901875		901000	902125		1065500	1067125		1065625	1067250		789250	795250		potH	polyamine transport protein PotH			ostA	organic solvent tolerance protein OstA precursor			PA0724	probable coat protein A of bacteriophage Pf1			PA0826	hypothetical protein			PA0572	hypothetical protein
991250	993500		1045250	1048750		1246000	1247875		1246125	1247875		797500	798375		potI	polyamine transport protein PotI			PA0605	probable permease of ABC transporter			PA0725	hypothetical protein of bacteriophage Pf1			oprD	outer membrane porin protein OprD precursor			PA0573	hypothetical protein
1047000	1047875		1087125	1087500		1252500	1255125		1254625	1255125		910250	910625		PA0379	hypothetical protein			PA0606	probable permease of ABC transporter			PA0726	hypothetical protein of bacteriophage Pf1			PA0959	hypothetical protein			PA0716	hypothetical protein
1060875	1063750		1247125	1247750		1305250	1305875		1323625	1325000		1066250	1067000		PA0380	hypothetical protein			PA0727	hypothetical protein from bacteriophage Pf1			PA0727	hypothetical protein from bacteriophage Pf1			PA0960	hypothetical protein			PA0717	hypothetical protein of bacteriophage Pf1
1065500	1067250		1253125	1254500		1349000	1350000		1349125	1349875		1102375	1103125		metK	methionine adenosyltransferase			PA0826	hypothetical protein			PA0756	probable two-component response regulator			PA0961	probable cold-shock protein			PA0718	hypothetical protein of bacteriophage Pf1
1246000	1248250		1412125	1417500		1482125	1488000		1482625	1486875		1247125	1247750		PA0547	probable transcriptional regulator			PA0908	hypothetical protein			PA0757	probable two-component sensor			PA0985	probable colicin-like toxin			PA0719	hypothetical protein of bacteriophage Pf1
1349125	1349875		1424125	1425000		1504125	1504375		1505250	1506625		1776125	1776625		rpoD	sigma factor RpoD			PA0962	probable DNA-binding stress protein			PA0981	hypothetical protein			nrdA	ribonucleoside reductase, large chain			PA0720	helix destabilizing protein of bacteriophage Pf1
1482625	1487875		1558125	1559375		1505375	1506625		1734750	1735500		2449625	2450750		PA0730	probable transferase			PA0985	probable colicin-like toxin			PA0985	probable colicin-like toxin			PA1157	probable two-component response regulator			PA0721	hypothetical protein of bacteriophage Pf1
1500625	1502875		2447750	2448500		1803125	1803750		1851125	1852250		2584000	2587375		PA0826	hypothetical protein			PA1153	hypothetical protein			PA1157	probable two-component response regulator			PA1205	hypothetical protein			PA0722	hypothetical protein of bacteriophage Pf1
1775750	1776625		2449250	2450375		1812375	1815375		2226250	2227125		2759250	2761625		PA0827	hypothetical protein			PA1245	hypothetical protein			PA1221	hypothetical protein			PA1206	hypothetical protein			coaB	coat protein B of bacteriophage Pf1)
1803125	1803625		2483250	2484250		1964375	1964875		2448625	2451375		3088500	3089000		oprD	outer membrane porin protein OprD precursor			PA1368	hypothetical protein			PA1222	probable membrane-bound lytic murein transglycolase A			PA1245	hypothetical protein			PA0724	probable coat protein A of bacteriophage Pf1
1812750	1813875		2563375	2566875		2226375	2227375		2661625	2663375		3206250	3206625		PA0959	hypothetical protein			PA1369	hypothetical protein			PA1245	hypothetical protein			PA1368	hypothetical protein			PA0725	hypothetical protein of bacteriophage Pf1
2226500	2226875		2759250	2761250		2447500	2451750		2702500	2703250		3532375	3534500		PA0960	hypothetical protein			PA1370	hypothetical protein			PA1368	hypothetical protein			PA1369	hypothetical protein			PA0726	hypothetical protein of bacteriophage Pf1
2449875	2451500		3205875	3207125		2759125	2762500		2759125	2762375		3546250	3546625		PA0961	probable cold-shock protein			PA1371	hypothetical protein			PA1369	hypothetical protein			PA1370	hypothetical protein			PA0727	hypothetical protein from bacteriophage Pf1
2563250	2566875		3407375	3409000		2904875	2905500		3081125	3081750		3770000	3771375		PA0962	probable DNA-binding stress protein			PA1372	hypothetical protein			PA1370	hypothetical protein			PA1371	hypothetical protein			PA0729	hypothetical protein
2759250	2762625		3525375	3527750		3086000	3089125		3088125	3089000		4150375	4151875		aspS	aspartyl-tRNA synthetase			PA1382	probable type II secretion system protein			PA1371	hypothetical protein			PA1372	hypothetical protein			PA0730	probable transferase
2905000	2905500		3533500	3537250		3206125	3207125		3371750	3372250		4218500	4218875		nrdA	ribonucleoside reductase, large chain			PA1383	hypothetical protein			PA1385	probable glycosyl transferase			galE	UDP-glucose 4-epimerase			pta	phosphate acetyltransferase
3088125	3089000		3546125	3547375		3525625	3527250		3532125	3539375		4245250	4245750		PA1302	probable heme utilization protein precursor			PA1631	probable acyl-CoA dehydrogenase			PA1386	probable ATP-binding component of ABC transporter			PA1385	probable glycosyl transferase			PA0984	colicin immunity protein
3090875	3091375		4294750	4297250		3530375	3539375		3546125	3547500		4292875	4295625		PA1303	probable signal peptidase			kdpF	KdpF protein			PA1591	hypothetical protein			PA1386	probable ATP-binding component of ABC transporter			PA0985	probable colicin-like toxin
3092750	3093250		4327125	4328250		3546000	3547625		3883250	3884375		4320500	4321000		PA1304	probable oligopeptidase			kd	potassium-transporting ATPase, A chain			PA1592	hypothetical protein			PA1656	hypothetical protein			PA1017	pimeloyl-CoA synthetase
3206125	3206750		4384000	4388500		3682500	3685000		3962000	3962750		4327125	4328250		PA1305	hypothetical protein			PA1662	probable ClpA/B-type protease			PA1593	hypothetical protein			PA1662	probable ClpA/B-type protease			PA1018	hypothetical protein
3526125	3527250		4775375	4776875		3770000	3771250		4294750	4296125		4503375	4504375		PA1306	probable HIT family protein			PA1663	probable transcriptional regulator			pcrD	type III secretory apparatus protein PcrD			PA1663	probable transcriptional regulator			kd	potassium-transporting ATPase, A chain
3530500	3539000		4946500	4946875		3962000	3962625		4319500	4321125		4659875	4660250		PA1313	probable MFS transporter			PA2228	hypothetical protein			pcrR	transcriptional regulator protein PcrR			PA1664	hypothetical protein			PA2228	hypothetical protein
3546000	3547375		5085125	5086750		4294750	4297250		4327125	4328125		4775500	4776875		PA1314	hypothetical protein			PA2323	probable glyceraldehyde-3-phosphate dehydrogenase			pcrG	regulator in type III secretion			PA1665	hypothetical protein			PA2339	probable binding-protein-dependent maltose/mannitol transport protein
3962250	3962750		5203750	5204375		4320000	4320750		4518250	4518875		5077375	5078250		lasI	autoinducer synthesis protein LasI			PA2324	hypothetical protein			PA2036	hypothetical protein			PA1808	probable permease of ABC transporter			PA2340	probable binding-protein-dependent maltose/mannitol transport protein
4148125	4152000		5241500	5242125		4326625	4328750		4520375	4521125		5204000	5205500		PA2225	hypothetical protein			PA2325	hypothetical protein			PA2227	probable transcriptional regulator			PA1809	probable permease of ABC transporter			PA2341	probable ATP-binding component of ABC maltose/mannitol transporter
4200000	4200750		5243375	5243875		4458375	4459750		4559625	4560000		5236500	5238000		PA2226	hypothetical protein			PA2326	hypothetical protein			PA2228	hypothetical protein			PA2036	hypothetical protein			mtlD	mannitol dehydrogenase
4216875	4220875		5272625	5274250		4491125	4495250		4614500	4615000		5241625	5242000		PA2227	probable transcriptional regulator			PA2462	hypothetical protein			pvdD	pyoverdine synthetase D			PA2229	hypothetical protein			PA2730	hypothetical protein
4294750	4297250		5332125	5333125		4559625	4560125		4629375	4630000		5463375	5463750		PA2228	hypothetical protein			PA2570	PA-I galactophilic lectin			PA2419	probable hydrolase			PA2458	hypothetical protein			PA2852	hypothetical protein
4319500	4321125		5349250	5349625		4629625	4630000		4691000	4691500		5761625	5763625		pvcB	pyoverdine biosynthesis protein PvcB			PA2730	hypothetical protein			PA2420	probable porin			PA2459	hypothetical protein			wbpI	probable UDP-N-acetylglucosamine 2-epimerase WbpI
4327375	4328625		5476250	5477750		5241500	5243625		5077375	5078375		5865625	5868375		pvcC	pyoverdine biosynthesis protein PvcC			PA2732	hypothetical protein			PA2458	hypothetical protein			PA2460	hypothetical protein			wbpH	probable glycosyltransferase WbpH
4491000	4495375		5834375	5836375		5307500	5308625		5111125	5111500		6089625	6091000		PA2323	probable glyceraldehyde-3-phosphate dehydrogenase			PA2732	hypothetical protein			PA2459	hypothetical protein			PA2461	hypothetical protein			wbpG	LPS biosynthesis protein WbpG
4559625	4560125		5865750	5868375		5476250	5477000		5204625	5205500		6133125	6134000		PA2324	hypothetical protein			PA2852	hypothetical protein			PA2460	hypothetical protein			PA2462	hypothetical protein			wzz	O-antigen chain length regulator
4942125	4942625		5973500	5975000		5547500	5549125		5307000	5308875		6155750	6162375		PA2325	hypothetical protein			wbpM	nucleotide sugar epimerase/dehydratase WbpM			PA2461	hypothetical protein			PA2569	hypothetical protein			PA3358	hypothetical protein
5077375	5078125		5984750	5987000		5725250	5727250		5317625	5318125		6253125	6253500		PA2326	hypothetical protein			wbpJ	probable glycosyl transferase WbpJ			PA2462	hypothetical protein			PA2570	PA-I galactophilic lectin			PA3359	hypothetical protein
5204500	5205125		6001875	6002500		5737625	5738000		5385875	5387000		6256125	6257000		PA2461	hypothetical protein			wbpI	probable UDP-N-acetylglucosamine 2-epimerase WbpI			PA2727	hypothetical protein			PA2728	hypothetical protein			PA3707	hypothetical protein
5222750	5224125		6019375	6019750		5865625	5868125		5513125	5513625		6258125	6260875		PA2852	hypothetical protein			wbpH	probable glycosyltransferase WbpH			PA2730	hypothetical protein			PA2729	hypothetical protein			PA3708	probable chemotaxis transducer
5241625	5242125		6089625	6091125		6089500	6091625		5547250	5551000					oprI	outer membrane lipoprotein OprI precursor			wbpG	LPS biosynthesis protein WbpG			to	DNA topoisomerase I			PA2730	hypothetical protein			purL	phosphoribosylformylglycinamidine synthase
5243250	5244000		6133500	6133875		6156000	6163250		5651125	5651625					PA3044	probable two-component sensor			hisF2	imidazoleglycerol-phosphate synthase, cyclase subunit			wbpI	probable UDP-N-acetylglucosamine 2-epimerase WbpI			PA2852	hypothetical protein			PA3787	hypothetical protein
5380750	5381500		6150625	6151125					5725875	5726250					PA3045	probable two-component response regulator			hisH2	glutamine amidotransferase			wbpH	probable glycosyltransferase WbpH			oprI	outer membrane lipoprotein OprI precursor			valS	valyl-tRNA synthetase
5476125	5477500		6179625	6180625					5808875	5809250					wbpM	nucleotide sugar epimerase/dehydratase WbpM			wzx	O-antigen translocase			wbpG	LPS biosynthesis protein WbpG			wbpM	nucleotide sugar epimerase/dehydratase WbpM			PA3835	hypothetical protein
5513125	5513750		6252750	6253375					5821125	5822000					PA3142	hypothetical protein			wzy	B-band O-antigen polymerase			hisF2	imidazoleglycerol-phosphate synthase, cyclase subunit			wbpK	probable NAD-dependent epimerase/dehydratase WbpK			PA3860	probable AMP-binding enzyme
5547500	5551625		6256500	6259000					5866625	5868375					PA3143	hypothetical protein			wzz	O-antigen chain length regulator			hisH2	glutamine amidotransferase			wbpJ	probable glycosyl transferase WbpJ			PA3866	pyocin protein
5725375	5727250								5899500	5900250					wbpH	probable glycosyltransferase WbpH			PA3704	probable chemotaxis sensor/effector fusion protein			wzx	O-antigen translocase			wbpI	probable UDP-N-acetylglucosamine 2-epimerase WbpI			PA4022	probable aldehyde dehydrogenase
5808625	5810000								5930500	5931750					wbpG	LPS biosynthesis protein WbpG			PA3705	hypothetical protein			wzy	B-band O-antigen polymerase			wbpH	probable glycosyltransferase WbpH			PA4023	probable transport protein
5865625	5868250								6158625	6162375					hisF2	imidazoleglycerol-phosphate synthase, cyclase subunit			PA3706	probable protein methyltransferase			wbpE	probable aminotransferase WbpE			wbpG	LPS biosynthesis protein WbpG			PA4163	hypothetical protein
5924875	5927000								6259250	6261125					hisH2	glutamine amidotransferase			PA3707	hypothetical protein			wzz	O-antigen chain length regulator			hisF2	imidazoleglycerol-phosphate synthase, cyclase subunit			PA4164	hypothetical protein
5974500	5975000								6262500	6263000					wzx	O-antigen translocase			PA3708	probable chemotaxis transducer			PA3470	hypothetical protein			hisH2	glutamine amidotransferase			rpoC	DNA-directed RNA polymerase beta* chain
6089750	6091125														wzz	O-antigen chain length regulator			PA3748	hypothetical protein			PA3471	probable malic enzyme			wzx	O-antigen translocase			rpoB	DNA-directed RNA polymerase beta chain
6150750	6151500														PA3836	hypothetical protein			purL	phosphoribosylformylglycinamidine synthase			PA3860	probable AMP-binding enzyme			wzy	B-band O-antigen polymerase			PA4536	hypothetical protein
6155750	6157250														PA3866	pyocin protein			PA3764	hypothetical protein			PA3866	pyocin protein			wbpE	probable aminotransferase WbpE			PA4537	hypothetical protein
6158375	6162250														PA3919	hypothetical protein			PA3836	hypothetical protein			PA4036	probable two-component sensor			wzz	O-antigen chain length regulator			ndh	NADH dehydrogenase
6251375	6251750														rpoC	DNA-directed RNA polymerase beta* chain			PA3860	probable AMP-binding enzyme			PA4038	hypothetical protein			PA3290	hypothetical protein			PA4635	hypothetical protein
6256000	6256625														rpoB	DNA-directed RNA polymerase beta chain			PA3866	pyocin protein			PA4039	hypothetical protein			PA3291	hypothetical protein			PA4636	hypothetical protein
6258250	6260875														ftsW	cell division protein FtsW			PA4010	hypothetical protein			PA4080	probable response regulator			PA3292	hypothetical protein			PA4667	hypothetical protein
															PA4541	hypothetical protein			PA4011	hypothetical protein			PA4126	probable MFS transporter			PA3358	hypothetical protein			PA4668	probable lipoprotein localization protein LolB
															PA4635	hypothetical protein			PA4012	hypothetical protein			PA4139	hypothetical protein			PA3359	hypothetical protein			ipk	isopentenyl monophosphate kinase
															PA4673	hypothetical protein			PA4013	hypothetical protein			PA4193	probable permease of ABC transporter			PA3836	hypothetical protein			PA4673	hypothetical protein
															PA4675	probable TonB-dependent receptor			PA4014	hypothetical protein			PA4194	probable permease of ABC transporter			PA3860	probable AMP-binding enzyme			ureD	urease accessory protein
															ilvC	ketol-acid reductoisomerase			PA4015	hypothetical protein			PA4536	hypothetical protein			PA3866	pyocin protein			ureA	urease gamma subunit
															ilvH	acetolactate synthase isozyme III small subunit			PA4016	hypothetical protein			PA4537	hypothetical protein			hemL	glutamate-1-semialdehyde 2,1-aminomutase			PA5115	hypothetical protein
															ilvI	acetolactate synthase large subunit			PA4080	probable response regulator			ndh	NADH dehydrogenase			PA3978	hypothetical protein			PA5116	probable transcriptional regulator
															tpiA	triosephosphate isomerase			ftsQ	cell division protein FtsQ			PA4562	hypothetical protein			PA3979	hypothetical protein			ty	regulatory protein TypA
															grpE	heat shock protein GrpE			PA4536	hypothetical protein			PA4636	hypothetical protein			PA4010	hypothetical protein			PA5210	probable secretion pathway ATPase
															PA4879	hypothetical protein			PA4537	hypothetical protein			PA4726	probable two-component response regulator			PA4011	hypothetical protein			PA5211	hypothetical protein
															PA4880	probable bacterioferritin			ndh	NADH dehydrogenase			PA4734	hypothetical protein			PA4012	hypothetical protein			PA5212	hypothetical protein
															PA5181	probable oxidoreductase			PA4636	hypothetical protein			PA4800	hypothetical protein			PA4013	hypothetical protein			gcvP1	glycine cleavage system protein P1
															PA5182	hypothetical protein			hemH	ferrochelatase			PA4801	hypothetical protein			PA4014	hypothetical protein			PA5412	hypothetical protein
															PA5183	hypothetical protein			PA4656	hypothetical protein			PA4802	hypothetical protein			PA4015	hypothetical protein			uvrD	DNA helicase II
															PA5210	probable secretion pathway ATPase			PA4673	hypothetical protein			PA4943	probable GTP-binding protein			PA4016	hypothetical protein			PA5444	hypothetical protein
															PA5211	hypothetical protein			PA4675	probable TonB-dependent receptor			PA4944	hypothetical protein			PA4080	probable response regulator			PA5445	probable coenzyme A transferase
															PA5212	hypothetical protein			PA4793	hypothetical protein			miaA	delta 2-isopentenylpyrophosphate transferase			PA4139	hypothetical protein			PA5466	hypothetical protein
															gcvP1	glycine cleavage system protein P1			PA4794	hypothetical protein			mutL	DNA mismatch repair protein MutL			PA4673	hypothetical protein			PA5467	hypothetical protein
															PA5307	hypothetical protein			PA4879	hypothetical protein			PA5022	hypothetical protein			PA4674	hypothetical protein			PA5468	probable citrate transporter
															PA5313	probable pyridoxal-dependent aminotransferase			PA4880	probable bacterioferritin			PA5087	hypothetical protein			PA4675	probable TonB-dependent receptor			PA5469	hypothetical protein
															PA5314	hypothetical protein			PA4914	probable transcriptional regulator			PA5160	drug efflux transporter			PA4726	probable two-component response regulator			PA5470	probable peptide chain release factor
															rpmG	50S ribosomal protein L33			PA4943	probable GTP-binding protein			arcD	arginine/ornithine antiporter			PA4879	hypothetical protein			PA5471	hypothetical protein
															rpmB	50S ribosomal protein L28			PA4944	hypothetical protein			PA5210	probable secretion pathway ATPase			PA4880	probable bacterioferritin			PA5472	hypothetical protein
															PA5317	probable binding protein component of ABC dipeptide transporter			miaA	delta 2-isopentenylpyrophosphate transferase			PA5211	hypothetical protein			PA4943	probable GTP-binding protein			PA5473	hypothetical protein
															pyrE	orotate phosphoribosyltransferase			mutL	DNA mismatch repair protein MutL			PA5212	hypothetical protein			PA4944	hypothetical protein			atpF	ATP synthase B chain
															crc	catabolite repression control protein			PA5089	hypothetical protein			gcvP1	glycine cleavage system protein P1			miaA	delta 2-isopentenylpyrophosphate transferase			atpE	atp synthase C chain
															PA5352	hypothetical protein			PA5160	drug efflux transporter			rho	transcription termination factor Rho			PA5089	hypothetical protein			soj	chromosome partitioning protein Soj
															PA5412	hypothetical protein			PA5210	probable secretion pathway ATPase			PA5265	hypothetical protein			PA5096	probable binding protein component of ABC transporter			gidB	glucose inhibited division protein B
															PA5444	hypothetical protein			PA5211	hypothetical protein			PA5266	hypothetical protein			PA5210	probable secretion pathway ATPase			gidA	glucose-inhibited division protein A
															PA5445	probable coenzyme A transferase			PA5212	hypothetical protein			PA5469	hypothetical protein			PA5211	hypothetical protein			PA5566	hypothetical protein
															PA5459	hypothetical protein			gcvP1	glycine cleavage system protein P1			PA5470	probable peptide chain release factor			PA5212	hypothetical protein			PA5567	hypothetical protein
															PA5487	hypothetical protein			argH	argininosuccinate lyase			PA5471	hypothetical protein			PA5412	hypothetical protein
															PA5488	hypothetical protein			PA5264	hypothetical protein			PA5472	hypothetical protein			PA5466	hypothetical protein
															atpF	ATP synthase B chain			PA5307	hypothetical protein			PA5473	hypothetical protein			PA5467	hypothetical protein
															atpE	atp synthase C chain			PA5412	hypothetical protein			PA5567	hypothetical protein			PA5468	probable citrate transporter
															soj	chromosome partitioning protein Soj			PA5459	hypothetical protein			PA5568	hypothetical protein			PA5469	hypothetical protein
															gidB	glucose inhibited division protein B			PA5460	hypothetical protein							PA5470	probable peptide chain release factor
															gidA	glucose-inhibited division protein A			PA5466	hypothetical protein							PA5471	hypothetical protein
																			PA5467	hypothetical protein							PA5472	hypothetical protein
																			PA5468	probable citrate transporter							PA5473	hypothetical protein
																			PA5469	hypothetical protein
																			PA5470	probable peptide chain release factor
																			PA5471	hypothetical protein
																			PA5472	hypothetical protein
																			PA5473	hypothetical protein
																			at	ATP synthase alpha chain
																			soj	chromosome partitioning protein Soj
																			gidA	glucose-inhibited division protein A
																			PA5566	hypothetical protein
																			PA5567	hypothetical protein
